# Supplementary material for: Prenatal lead exposure is associated with decreased cord blood DNA methylation of the glycoprotein VI gene involved in platelet activation and thrombus formation
Source: Environ Epigenet. 2015 Nov 27;1(1):dvv007. doi: 10.1093/eep/dvv007 (PMC5804686; doi:10.1093/eep/dvv007)
Supplement: Supplementary Data [file dvv007_supplementary_data.zip]

Archive with 1 entries (1 files):
- Supplemental_Engstrometal.docx
